# Supplementary material for: Impaired Function of PLEKHG2, a Rho-Guanine Nucleotide-Exchange Factor, Disrupts Corticogenesis in Neurodevelopmental Phenotypes
Source: Cells. 2022 Feb 16;11(4):696. doi: 10.3390/cells11040696 (PMC8870177; doi:10.3390/cells11040696)
Supplement: Supplementary file 1 [file cells-11-00696-s001.zip]

Archive with 4 entries (3 files):
- cells-1580958-Supplementary Figures.pdf
- Supplementary Videos/
- Supplementary Videos/Video S1.avi
- Supplementary Videos/Video S2.avi
